# Supplementary material for: Effect of Posttranslational Modifications on the Structure and Activity of FTO Demethylase
Source: Int J Mol Sci. 2021 Apr 26;22(9):4512. doi: 10.3390/ijms22094512 (PMC8123419; doi:10.3390/ijms22094512)
Supplement: Supplementary file 1 [file ijms-22-04512-s001.zip]

Archive with 1 entries (1 files):
- ijms-1161488-supplementary.pdf
